# Supplementary material for: Body Composition of Male Professional Soccer Players Using Different Measurement Methods: A Systematic Review and Meta-Analysis
Source: Nutrients. 2023 Feb 25;15(5):1160. doi: 10.3390/nu15051160 (PMC10005265; doi:10.3390/nu15051160)
Supplement: Supplementary file 1 [file nutrients-15-01160-s001.zip]

Archive with 13 entries (13 files):
- Figure S1. Forest plot years old.png
- Figure S10. Forest plot total body water.png
- Figure S11. Forest plot BMC.png
- Figure S12. Forest plot BMD.png
- Figure S2. Forest plot height.png
- Figure S3. Forest plot weight.png
- Figure S4. Forest plot fat mass kg.png
- Figure S5. Forest plot fat mass %.png
- Figure S6. Forest plot free mass kg.png
- Figure S7. Forest plot free mass %.png
- Figure S8. Forest plot muscle mass kg.png
- Figure S9. Forest plot muscle mass %.png
- Tables S1-S3.pdf
